# Supplementary material for: ESIPT-Capable 4-(2-Hydroxyphenyl)-2-(Pyridin-2-yl)-1H-Imidazoles with Single and Double Proton Transfer: Synthesis, Selective Reduction of the Imidazolic OH Group and Luminescence
Source: Molecules. 2023 Feb 14;28(4):1793. doi: 10.3390/molecules28041793 (PMC9962989; doi:10.3390/molecules28041793)
Supplement: Supplementary file 1 [file molecules-28-01793-s001.zip]

Archive with 1 entries (1 files):
- molecules-2213293-supplementary.pdf
